# Supplementary material for: TisB enables antibiotic tolerance in Salmonella by preventing prophage induction through ATP depletion
Source: PLoS Pathog. 2025 Sep 22;21(9):e1013498. doi: 10.1371/journal.ppat.1013498 (PMC12626290; doi:10.1371/journal.ppat.1013498)
Supplement: S1 Data — (XLSX) [file ppat.1013498.s009.xlsx]

## Sheet: Fig1 OD = 0.5
Strain:	1) 8640
	2) 10752
1) OD=0,5
	103->10µl	103->10µl	103->10µl			103->10µl	103->10µl	103->10µl
t0	1.	1.	1.		t0	2.	2.	2.
	77	78	65			72	52	63
	64	76	70			62	53	56
	66	86	59			64	65	72
Mittelwert	69	80	64.6667		Mittelwert	66	56.6667	63.6667
Standardab.	7	5.2915	5.50757		Standardab.	5.2915	7.23418	8.02081
CFU/ml	6900000	8000000	6466000		CFU/ml	6600000	5666000	6366000
	102->10µl	102->10µl	102->10µl			101->10µl	101->10µl	102->10µl
t1	1.	1.	1.		t1	2.	2.	2.
	12	15	10			93	74	12
	15	15	15			95	84	15
	22	13	17			127	79	14
Mittelwert	16.3333	14.3333	14		Mittelwert	105	79	13.6667
Standardab.	5.1316	1.1547	3.60555		Standardab.	19.0788	5	1.52753
CFU/ml	163300	143300	140000		CFU/ml	105000	79000	136600
	unverd.->10µl	unverd.->10µl	unverd.->10µl			unverd.->10µl	unverd.->10µl	unverd.->10µl
t2	1.	1.	1.		t2	2.	2.	2.
	60	55	119			22	96	47
	61	41	121			28	86	63
	54	52	120			36	92	64
Mittelwert	58.3333	49.3333	120		Mittelwert	28.6667	91.3333	58
Standardab.	3.78594	7.37111	1		Standardab.	7.02377	5.03322	9.53939
CFU/ml	5833	4933	12000		CFU/ml	2866	913.3	5800
	unverd.->10µl	unverd.->10µl	unverd.->10µl			unverd.->100µl	unverd.->100µl	unverd.->100µl
t3	1.	1.	1.		t3	2.	2.	2.
	31	45	32			32	6	31
	35	55	27			21	6	32
	32	46	26			36	7	22
Mittelwert	32.6667	48.6667	28.3333		Mittelwert	29.6667	6.33333	28.3333
Standardab.	2.08167	5.50757	3.21455		Standardab.	7.76745	0.57735	5.50757
CFU/ml	3266	4866	2833		CFU/ml	296.6	63.3	283.3
	unverd.->100µl	unverd.->100µl	unverd.->10µl			unverd.->100µl	unverd.->100µl	unverd.->100µl
t4	1.	1.	1.		t4	2.	2.	2.
	164	147	10			6	2	4
	208	127	13			5	2	8
	183	108	13			2	0	8
Mittelwert	185	127.333	12		Mittelwert	4.33333	1.33333	6.66667
Standardab.	22.0681	19.5021	1.73205		Standardab.	2.08167	1.1547	2.3094
CFU/ml	1850	1273.3	1200		CFU/ml	43.3	13.3	66.6
% Survival
0	100	100	100			100	100	100
1	2.36	1.78	2.16			1.59	1.39	2.15
2	0.0844	0.0616	0.185			0.0434	0.0161	0.091
3	0.0473	0.0608	0.0437			0.0045	0.00111	0.00444
4	0.0268	0.0158	0.0185			0.000656	0.000234	0.00104

## Sheet: Fig1 OD = 1.0
Strain:	1) 8640
	2) 10752
2) OD=1,0
	103->10µl	103->10µl	103->10µl			103->10µl	103->10µl	103->10µl
t0	1.	1.	1.		t0	2.	2.	2.
	81	125	101			68	93	111
	103	105	103			80	71	108
	86	107	91			107	84	94
Mittelwert	90	112.333	98.3333		Mittelwert	85	82.6667	104.333
Standardab.	11.5326	11.0151	6.4291		Standardab.	19.975	11.0604	9.07377
CFU/ml	9000000	11233000	9833000		CFU/ml	8500000	8266000	10433000
	102->10µl	102->10µl	102->10µl			102->10µl	102->10µl	102->10µl
t1	1.	1.	1.		t1	2.	2.	2.
	37	29	29			32	11	34
	37	27	24			36	10	36
	40	33	22			40	10	40
Mittelwert	38	29.6667	25		Mittelwert	36	10.3333	36.6667
Standardab.	1.73205	3.05505	3.60555		Standardab.	4	0.57735	3.05505
CFU/ml	380000	296600	250000		CFU/ml	360000	103300	366600
	101->10µl	unverd.->10µl	unverd.->10µl			unverd.->10µl	unverd.->10µl	unverd.->10µl
t2	1.	1.	1.		t2	2.	2.	2.
	17	102	67			31	24	101
	18	93	72			37	25	115
	13	85	59			28	30	93
Mittelwert	16	93.3333	66		Mittelwert	32	26.3333	103
Standardab.	2.64575	8.5049	6.55744		Standardab.	4.58258	3.21455	11.1355
CFU/ml	16000	9333	6600		CFU/ml	3200	2633	10300
	unverd.->10µl	unverd.->10µl	unverd.->10µl			unverd.->100µl	unverd.->100µl	unverd.->100µl
t3	1.	1.	1.		t3	2.	2.	2.
	78	155	24			9	12	43
	66	164	15			28	19	70
	74	149	27			20	7	39
Mittelwert	72.6667	156	22		Mittelwert	19	12.6667	50.6667
Standardab.	6.1101	7.54983	6.245		Standardab.	9.53939	6.02771	16.8622
CFU/ml	7266	15600	2200		CFU/ml	190	126.6	506.6
	unverd.->10µl	unverd.->10µl	unverd.->100µl			unverd.->100µl	unverd.->100µl	unverd.->100µl
t4	1.	1.	1.		t4	2.	2.	2.
	39	27	274			2	1	11
	30	42	310			3	1	11
	46	34	300			4	4	9
Mittelwert	38.3333	34.3333	294.667		Mittelwert	3	2	10.3333
Standardab.	8.02081	7.50555	18.5831		Standardab.	1	1.73205	1.1547
CFU/ml	3833	3433	2946.6		CFU/ml	30	20	103.3
	100	100	100			100	100	100
	4.22	2.65	2.54			4.23	1.24	3.52
	0.177	0.0833	0.0671			0.0376	0.0318	0.099
	0.0807	0.139	0.0223			0.00223	0.00153	0.00473
	0.0425	0.0306	0.03001			0.000352	0.000241	0.00099

## Sheet: Fig1 OD = 2.0
Strain:	1) 8640
	2) 10752
3) OD=2,0-2,5
	103->10µl	103->10µl	103->10µl			103->10µl	103->10µl	103->10µl
t0	1.	1.	1.		t0	2.	2.	2.
	127	115	72			99	145	74
	127	121	61			105	147	71
	122	143	71			85	153	96
Mittelwert	125.333	126.333	68		Mittelwert	96.3333	148.333	80.3333
Standardab.	2.88675	14.7422	6.08276		Standardab.	10.2632	4.16333	13.6504
CFU/ml	12533000	12633000	6800000		CFU/ml	9633000	14833000	8033000
	103->10µl	103->10µl	103->10µl			102->10µl	103->10µl	103->10µl
t1	1.	1.	1.		t1	2.	2.	2.
	18	12	13			118	13	13
	21	15	10			114	22	15
	20	10	10			115	18	10
Mittelwert	19.6667	12.3333	11		Mittelwert	115.667	17.6667	12.6667
Standardab.	1.52753	2.51661	1.73205		Standardab.	2.08167	4.50925	2.51661
CFU/ml	1966000	1233000	1100000		CFU/ml	1156600	1766000	1266000
	101->10µl	101->10µl	101->10µl			101->10µl	101->10µl	101->10µl
t2	1.	1.	1.		t2	2.	2.	2.
	66	146	74			54	72	100
	57	153	68			56	71	74
	70	138	61			59	77	74
Mittelwert	64.3333	145.667	67.6667		Mittelwert	56.3333	73.3333	82.6667
Standardab.	6.65833	7.50555	6.50641		Standardab.	2.51661	3.21455	15.0111
CFU/ml	64330	145660	67660		CFU/ml	56330	73330	82660
	101->10µl	101->10µl	unverd.->10µl			unverd.->10µl	unverd.->10µl	unverd.->100µl
t3	1.	1.	1.		t3	2.	2.	2.
	32	27	101			32	82	44
	26	29	95			37	88	43
	24	25	102			47	87	34
Mittelwert	27.3333	27	99.3333		Mittelwert	38.6667	85.6667	40.3333
Standardab.	4.16333	2	3.78594		Standardab.	7.63763	3.21455	5.50757
CFU/ml	27330	27000	9933		CFU/ml	3866	8566	4033
	unverd.->10µl	unverd.->10µl	unverd.->10µl			unverd.->100µl	unverd.->100µl	unverd.->100µl
t4	1.	1.	1.		t4	2.	2.	2.
	71	64	44			45	162	62
	77	76	56			53	139	91
	93	73	46			51	152	67
Mittelwert	80.3333	71	48.6667		Mittelwert	49.6667	151	73.3333
Standardab.	11.3725	6.245	6.4291		Standardab.	4.16333	11.5326	15.5027
CFU/ml	8033	7100	4866		CFU/ml	496.6	1510	733.3
	100	100	100			100	100	100
	15.76	9.76	16.17			12.04	11.95	15.81
	0.514	1.15	0.995			0.584	0.495	1.02
	0.218	0.214	0.146			0.0401	0.0579	0.0501
	0.0642	0.0563	0.0716			0.00516	0.0102	0.00912

## Sheet: Fig1 over-night
Strain:	1) 8640
	2) 10752
4) over-night
	103->10µl	103->10µl	103->10µl	103->10µl			103->10µl	103->10µl	103->10µl	103->10µl
t0	1.	1.	1.	1.		t0	2.	2.	2.	2.
	77	72	163	83			89	59	88	110
	61	64	142	85			64	62	100	84
	85	83	149	100			82	65	108	79
Mittelwert	74.3333	73	151.333	89.3333		Mittelwert	78.3333	62	98.6667	91
Standardab.	12.2202	9.53939	10.6927	9.29157		Standardab.	12.897	3	10.0664	16.6433
CFU/ml	7433000	7300000	15133000	8933000		CFU/ml	7833000	6200000	9866000	9100000
	103->10µl	103->10µl	103->10µl	103->10µl			103->10µl	103->10µl	103->10µl	103->10µl
t1	1.	1.	1.	1.		t1	2.	2.	2.	2.
	33	41	38	50			31	40	52	46
	32	31	43	30			28	39	41	40
	43	50	42	35			41	39	54	39
Mittelwert	36	40.6667	41	38.3333		Mittelwert	33.3333	39.3333	49	41.6667
Standardab.	6.08276	9.50438	2.64575	10.4083		Standardab.	6.80686	0.57735	7	3.78594
CFU/ml	3600000	4066000	4100000	3833000		CFU/ml	3333000	3933000	4900000	4166000
	102->10µl	102->10µl	102->10µl	102->10µl			102->10µl	102->10µl	102->10µl	102->10µl
t2	1.	1.	1.	1.		t2	2.	2.	2.	2.
	45	42	41	44			47	52	12	46
	40	48	47	35			57	52	17	39
	40	32	40	40			55	63	23	33
Mittelwert	41.6667	40.6667	42.6667	39.6667		Mittelwert	53	55.6667	17.3333	39.3333
Standardab.	2.88675	8.0829	3.78594	4.50925		Standardab.	5.2915	6.35085	5.50757	6.50641
CFU/ml	416600	406600	426600	396600		CFU/ml	530000	556600	173300	393300
	101->10µl	101->10µl	101->10µl	101->10µl			102->10µl	102->10µl	101->10µl	101->10µl
t3	1.	1.	1.	1.		t3	2.	2.	2.	2.
	56	26	134	79			16	11	43	55
	75	31	120	82			12	10	37	59
	46	30	127	84			14	10	36	57
Mittelwert	59	29	127	81.6667		Mittelwert	14	10.3333	38.6667	57
Standardab.	14.7309	2.64575	7	2.51661		Standardab.	2	0.57735	3.78594	2
CFU/ml	59000	29000	127000	81660		CFU/ml	140000	103300	38660	57000
	101->10µl	unverd.->10µl	101->10µl	101->10µl			102->10µl	101->10µl	101->10µl	101->10µl
t4	1.	1.	1.	1.		t4	2.	2.	2.	2.
	20	162	44	32			48	35	16	12
	18	150	52	44			44	42	14	21
	19	155	43	39			60	38	18	16
Mittelwert	19	155.667	46.3333	38.3333		Mittelwert	50.6667	38.3333	16	16.3333
Standardab.	1	6.02771	4.93288	6.02771		Standardab.	8.32666	3.51188	2	4.50925
CFU/ml	19000	15566	46330	38330		CFU/ml	50660	38330	16000	16330
	100	100	100	100			100	100	100	100
	48.45	55.75	27.15	42.88			42.52	63.38	45.49	45.82
	5.612	5.57	2.82	4.44			6.76	8.98	1.75	4.31
	0.794	0.397	0.84	0.914			1.78	1.66	0.39	0.626
	0.255	0.213	0.306	0.428			0.647	0.617	0.162	0.179

## Sheet: Fig2 microscope
Strain:	1) SB448
	2) SB451
	SB448
	RecA foci	RecA Filaments	RecA Negative	Total		RecA foci	RecA Filaments	RecA Negative
	(number of counted cells with foci)					(calculated %)
	24	52	19	95		25.2632	54.7368	20
	66	101	40	207		31.8841	48.7923	19.3237
	98	42	65	205		47.8049	20.4878	31.7073
	SB448 + arsenate
	RecA foci	RecA Filaments	RecA Negative	Total		RecA foci	RecA Filaments	RecA Negative		Ratio RecA Foci	Ratio RecA Filament	Ratio RecA negative
	(number of counted cells with foci)					(%)
	56	5	71	132		42.4242	3.78788	53.7879		1.67929	0.0692016	2.68939
	38	12	47	97		39.1753	12.3711	48.4536		1.22868	0.253547	2.50747
	131	6	31	168		77.9762	3.57143	18.4524		1.63113	0.17432	0.58196
	SB451
	RecA foci	RecA Filaments	RecA Negative	Total		RecA foci	RecA Filaments	RecA Negative		Ratio RecA Foci	Ratio RecA Filament	Ratio RecA negative
	(number of counted cells with foci)					(calculated %)
	17	124	17	158		10.7595	78.481	10.7595		0.425897	1.43379	0.537975
	32	105	14	151		21.1921	69.5364	9.27152		0.66466	1.42515	0.479801
	136	89	80	305		44.5902	29.1803	26.2295		0.932753	1.42428	0.827238
	SB448 + arsenate
	RecA foci	RecA Filaments	RecA Negative	Total		RecA foci	RecA Filaments	RecA Negative		Ratio RecA Foci	Ratio RecA Filament	Ratio RecA negative
	(number of counted cells with foci)					(calculated %)
	56	5	71	132		42.4242	3.78788	53.7879		1.67929	0.0692016	2.68939
	32	7	14	53		60.3774	13.2075	26.4151		1.89365	0.270689	1.36698
	388	19	138	545		71.1927	3.48624	25.3211		1.48923	0.170162	0.798589

## Sheet: Fig2 sulA expression
Strain:	1) 8640
	2) 10752
	1. Experiment							2. Experiment							3. Experiment
	CT-Werte							CT-Werte							CT-Werte
	8640 t0	10752 t0	8640 t2	10752 t2	8640 t2r2	10752 t2r2		8640 t0	10752 t0	8640 t2	10752 t2	8640 t2r2	10752 t2r2		8640 t0	10752 t0	8640 t2	10752 t2	8640 t2r2	10752 t2r2
	sulA							sulA							sulA
	14.275	15.664	17.842	17.755	17.536	20.099		16.501	16.639	18.794	19.411	18.591	19.322		14.597	14.761	17.493	16.636	17.327	16.864
	14.059	15.61	17.634	17.746	17.217	19.645		16.492	16.886	18.855	19.324	18.227	18.826		14.204	14.689	17.15	16.58	17.251	16.945
	trpA							trpA							trpA
	20.829	22.239	25.58	26.303	25.011	28.748		22.121	22.66	25.562	27.403	24.118	25.394		19.92	20.382	23.499	23.81	23.075	23.528
	20.689	22.442	25.492	26.55	25.104	28.622		22.309	22.648	25.857	27.327	24.293	25.492		19.935	20.431	23.024	23.472	23.077	23.284
	CT (Durchschnitt)							CT (Durchschnitt)							CT (Durchschnitt)
	8640 t0	10752 t0	8640 t2	10752 t2	8640 t2r2	10752 t2r2		8640 t0	10752 t0	8640 t2	10752 t2	8640 t2r2	10752 t2r2		8640 t0	10752 t0	8640 t2	10752 t2	8640 t2r2	10752 t2r2
	sulA							sulA							sulA
	14.167	15.637	17.738	17.7505	17.3765	19.872		16.4965	16.7625	18.8245	19.3675	18.409	19.074		14.4005	14.725	17.3215	16.608	17.289	16.9045
	trpA							trpA							trpA
	20.759	22.3405	25.536	26.4265	25.0575	28.685		22.215	22.654	25.7095	27.365	24.2055	25.443		19.9275	20.4065	23.2615	23.641	23.076	23.406
	Norm. to trpA (ΔCT) -> Durchschnitt							Norm. to trpA (ΔCT) -> Durchschnitt							Norm. to trpA (ΔCT) -> Durchschnitt
	8640 t0	10752 t0	8640 t2	10752 t2	8640 t2r2	10752 t2r2		8640 t0	10752 t0	8640 t2	10752 t2	8640 t2r2	10752 t2r2		8640 t0	10752 t0	8640 t2	10752 t2	8640 t2r2	10752 t2r2
	sulA							sulA							sulA
	-6.592	-6.7035	-7.798	-8.676	-7.681	-8.813		-5.7185	-5.8915	-6.885	-7.9975	-5.7965	-6.369		-5.527	-5.6815	-5.94	-7.033	-5.787	-6.5015
	ΔΔCt							ΔΔCt							ΔΔCt
	8640 t0	10752 t0	8640 t2	10752 t2	8640 t2r2	10752 t2r2		8640 t0	10752 t0	8640 t2	10752 t2	8640 t2r2	10752 t2r2		8640 t0	10752 t0	8640 t2	10752 t2	8640 t2r2	10752 t2r2
	sulA							sulA							sulA
	0	0.1115	1.206	2.084	1.089	2.221		0	0.173	1.1665	2.279	0.078	0.6505		0	0.1545	0.413	1.506	0.26	0.9745
	2^-ΔΔCt (Durchsnitt)							2^-ΔΔCt (Durchsnitt)							2^-ΔΔCt (Durchsnitt)
	8640 t0	10752 t0	8640 t2	10752 t2	8640 t2r2	10752 t2r2		8640 t0	10752 t0	8640 t2	10752 t2	8640 t2r2	10752 t2r2		8640 t0	10752 t0	8640 t2	10752 t2	8640 t2r2	10752 t2r2
	sulA							sulA							sulA
	1	1.08035	2.30697	4.23981	2.12727	4.66216		1	1.1274	2.24466	4.85341	1.05555	1.56971		1	1.11304	1.33145	2.84021	1.19748	1.96496

## Sheet: Fig3 t0
Strain:	1) 8640
	2) 10752
1) OD = 0.5									2) over-night
LUM	8640				10752				8640				10752
	285	279	296		247	254	255		70	69	71		77	73	64
	464	457	448		479	461	464		81	76	71		68	65	73
	297	311	329		264	280	258		70	75	73		73	90	89
	103->10µl	103->10µl	103->10µl		103->10µl	103->10µl	103->10µl		103->10µl	103->10µl	103->10µl		103->10µl	103->10µl	103->10µl
	22	86	46		27	100	53		22	82	96		27	101	114
	22	78	49		37	111	44		22	91	85		37	98	91
	25	87	60		34	90	63		25	98	94		34	100	93
	23	83.6667	51.6667		32.6667	100.333	53.3333		23	90.3333	91.6667		32.6667	99.6667	99.3333
	1.73205	4.93288	7.37111		5.1316	10.504	9.50438		1.73205	8.02081	5.85947		5.1316	1.52753	12.741
	2300000	8366000	5166000		3266000	10033000	5333000		2300000	9033000	9166000		3266000	9966000	9933000
LUM/cell x 104	8640				10752				8640				10752
	249.275	109.092	120.919		154.317	93.2921	100.256		17.3568	16.8272	15.8557		20.1906	13.7802	16.9133

## Sheet: Fig3 t2
Strain:	1) 8640
	2) 10752
1) OD = 0.5									2) over-night
LUM	8640				10752				8640				10752
	1541	1645	1639		3802	4046	4356		1298	1202	1322		1235	1354	1273
	4442	4522	4567		7223	7403	7631		1013	1017	1010		1085	1189	1125
	6376	6911	6856		10151	10267	10351		1118	1103	1098		1189	1197	1207
	103->10µl	103->10µl	103->10µl		103->10µl	103->10µl	103->10µl		103->10µl	103->10µl	103->10µl		103->10µl	103->10µl	103->10µl
	22	46	86		27	53	100		78	96	82		67	114	101
	22	49	78		37	44	111		75	85	91		68	91	98
	25	60	87		34	63	90		89	94	98		77	93	100
	23	51.6667	83.6667		32.6667	53.3333	100.333		80.6667	91.6667	90.3333		70.6667	99.3333	99.6667
	1.73205	7.37111	4.93288		5.1316	9.50438	10.504		7.37111	5.85947	8.02081		5.50757	12.741	1.52753
	2300000	5166000	8370000		3266000	5333000	10000000		8066000	9166000	9030000		7066000	9933000	9970000
LUM/cell x 104	8640				10752				8640				10752
	1398.55	1746.16	1604.38		2491.12	2782.3	2051.27		315.894	221.107	245.035		364.374	228.128	240.254

## Sheet: Fig4 A) Persister assay
Strain:	1) 8640	3) 11126
	2) 10752	4) 11588
	1) 8640						2) 10752						3) 11126						4) 11588
	103->10µl	103->10µl	103->10µl	103->10µl	103->10µl
t0	1.	1.	1.	1.	1.		2.	2.	2.	2.	2.		3.	3.	3.	3.	3.		4.	4.	4.	4.	4.
	67	65	54	27	107		56	122	52	41	53		100	77	53	45	68		72	114	45	46	77
	72	89	61	38	103		67	128	51	39	60		96	82	57	34	72		89	127	38	31	74
	59	91	61	48	128		58	98	42	40	82		118	61	49	49	85		106	90	60	47	102
Mittelwert	66	81.6667	58.6667	37.6667	112.667		60.3333	116	48.3333	40	65		104.667	73.3333	53	42.6667	75		89	110.333	47.6667	41.3333	84.3333
Standardab.	6.55744	14.4684	4.04145	10.504	13.4288		5.85947	15.8745	5.50757	1	15.1327		11.7189	10.9697	4	7.76745	8.88819		17	18.7705	11.2398	8.96289	15.3731
CFU/ml	6600000	8166000	5866000	3766000	11266000		6033000	11600000	4833000	4000000	6500000		10466000	7333000	5300000	4266000	7500000		8900000	11033000	4766000	4133000	8433000
	102->10µl	102->10µl	102->10µl	101->10µl	102->10µl					102->10µl			103->10µl	103->10µl	103->10µl		103->10µl
t1	1.	1.	1.	1.	1.		2.	2.	2.	2.	2.		3.	3.	3.	3.	3.		4.	4.	4.	4.	4.
	25	86	68	82	69		37	128	54	21	42		38	32	32	139	21		49	59	40	130	35
	28	98	69	133	62		30	137	49	11	35		69	25	34	102	18		51	69	44	92	26
	27	98	67	143	65		35	143	48	10	38		43	36	25	95	36		57	47	34	144	37
Mittelwert	26.6667	94	68	119.333	65.3333		34	136	50.3333	14	38.3333		50	31	30.3333	112	25		52.3333	58.3333	39.3333	122	32.6667
Standardab.	1.52753	6.9282	1	32.7159	3.51188		3.60555	7.54983	3.21455	6.08276	3.51188		16.6433	5.56776	4.72582	23.6432	9.64365		4.16333	11.0151	5.03322	26.9072	5.85947
CFU/ml	266600	940000	680000	119330	653300		340000	1360000	503300	140000	383300		5000000	3100000	3033000	1120000	2500000		5233000	5833000	3933000	1220000	3266000
	101->10µl	101->10µl	unverd.->10µl	unverd.->10µl	101->10µl		unverd.->10µl	unverd.->10µl			unverd.->10µl		102->10µl	102->10µl	101->10µl	101->10µl	101->10µl				102->10µl		102->10µl
t2	1.	1.	1.	1.	1.		2.	2.	2.	2.	2.		3.	3.	3.	3.	3.		4.	4.	4.	4.	4.
	32	34	98	100	41		11	78	46	86	31		38	27	50	66	106		22	78	28	103	31
	27	40	78	123	70		16	79	38	64	25		52	24	39	61	100		32	56	23	90	30
	39	32	83	97	68		17	56	41	61	30		44	18	31	72	93		20	67	34	88	23
Mittelwert	32.6667	35.3333	86.3333	106.667	59.6667		14.6667	71	41.6667	70.3333	28.6667		44.6667	23	40	66.3333	99.6667		24.6667	67	28.3333	93.6667	28
Standardab.	6.02771	4.16333	10.4083	14.2244	16.1967		3.21455	13	4.04145	13.6504	3.21455		7.02377	4.58258	9.53939	5.50757	6.50641		6.4291	11	5.50757	8.14453	4.3589
CFU/ml	32660	35330	8633	10666	59660		1466	7100	4166	7033	2866		446600	230000	40000	66330	99660		246600	670000	283300	93660	280000
	unverd.->10µl	unverd.->10µl	unverd.->10µl	unverd.->10µl	101->10µl		unverd.->100µl	unverd.->100µl	unverd.->100µl	unverd.->100µl	unverd.->100µl		101->10µl	101->10µl	101->10µl	unverd.->10µl	101->10µl					101->10µl
t3	1.	1.	1.	1.	1.		2.	2.	2.	2.	2.		3.	3.	3.	3.	3.		4.	4.	4.	4.	4.
	55	42	77	13	53		4	78	23	37	45		155	98	80	112	42		21	33	17	25	23
	52	33	83	15	47		5	19	31	38	29		147	116	80	106	47		21	30	17	42	27
	54	46	87	28	35		1	20	27	31	25		164	114	82	89	59		22	18	16	57	24
Mittelwert	53.6667	40.3333	82.3333	18.6667	45		3.33333	39	27	35.3333	33		155.333	109.333	80.6667	102.333	49.3333		21.3333	27	16.6667	41.3333	24.6667
Standardab.	1.52753	6.65833	5.03322	8.14453	9.16515		2.08167	33.7787	4	3.78594	10.583		8.5049	9.86577	1.1547	11.9304	8.73689		0.57735	7.93725	0.57735	16.0104	2.08167
CFU/ml	5366	40330	8233	1866	45000		33.3	390	270	353.3	330		155330	109330	80660	10233	49330		21330	27000	16660	41330	24660
	unverd.->10µl	unverd.->10µl	unverd.->10µl	unverd.->10µl	unverd.->10µl		unverd.->100µl	unverd.->100µl	unverd.->100µl	unverd.->100µl	unverd.->100µl		101->10µl	101->10µl	101->10µl	101->10µl	101->10µl		unverd.->10µl	unverd.->10µl	unverd.->10µl	unverd.->10µl	unverd.->10µl
t4	1.	1.	1.	1.	1.		2.	2.	2.	2.	2.		3.	3.	3.	3.	3.		4.	4.	4.	4.	4.
	30	168	60	13	85		4	46	3	2	12		89	15	88	26	44		45	60	37	42	50
	30	150	47	15	120		4	41	7	6	1		87	15	81	32	31		45	56	43	35	55
	36	162	57	20	103		1	35	8	0	8		102	13	76	30	41		44	63	48	50	50
Mittelwert	32	160	54.6667	16	102.667		3	40.6667	6	2.66667	7		92.6667	14.3333	81.6667	29.3333	38.6667		44.6667	59.6667	42.6667	42.3333	51.6667
Standardab.	3.4641	9.16515	6.80686	3.60555	17.5024		1.73205	5.50757	2.64575	3.05505	5.56776		8.14453	1.1547	6.02771	3.05505	6.80686		0.57735	3.51188	5.50757	7.50555	2.88675
CFU/ml	3200	16000	5466	1600	10266		30	406.6	60	26.6	70		92660	14330	81660	29330	38660		4466	5966	4266	4233	5166
	unverd.->100µl	unverd.->100µl	unverd.->100µl	unverd.->100µl	unverd.->100µl
t24	1.	1.	1.	1.	1.		2.	2.	2.	2.	2.		3.	3.	3.	3.	3.		4.	4.	4.	4.	4.
	14	3	7	5	15		1	3	5	1	1		27	22	15	7	15		59	58	32	17	53
	3	4	4	1	16		0	5	4	0	0		31	7	16	11	18		38	64	42	24	53
	4	8	4	1	6		0	2	4	0	0		18	9	19	8	30		48	79	45	30	48
Mittelwert	7	5	5	2.33333	12.3333		0.333333	3.33333	4.33333	0.333333	0.333333		25.3333	12.6667	16.6667	8.66667	21		48.3333	67	39.6667	23.6667	51.3333
Standardab.	6.08276	2.64575	1.73205	2.3094	5.50757		0.57735	1.52753	0.57735	0.57735	0.57735		6.65833	8.14453	2.08167	2.08167	7.93725		10.504	10.8167	6.80686	6.50641	2.88675
CFU/ml	70	50	50	23.3	123.3		3.3	33.3	43.3	3.3	3.3		253.3	126.6	166.6	86.6	210		483.3	670	396.6	236.6	513.3
% Survival
0	100	100	100	100	100		100	100	100	100	100		100	100	100	100	100		100	100	100	100	100
1	4.03939	11.5111	11.5922	3.16861	5.79886		5.63567	11.7241	10.4138	3.5	5.89692		47.7737	42.2746	57.2264	26.2541	33.3333		58.7978	52.8687	82.522	29.5185	38.7288
2	0.494848	0.432648	0.14717	0.283218	0.529558		0.0242997	0.0612069	0.086199	0.175825	0.0440923		4.26715	3.13651	0.754717	1.55485	1.3288		2.77079	6.07269	5.94419	2.26615	3.32029
3	0.081303	0.493877	0.140351	0.0495486	0.399432		0.000551964	0.00336207	0.00558659	0.0088325	0.00507692		1.48414	1.49093	1.52189	0.239873	0.657733		0.239663	0.24472	0.349559	1	0.292423
4	0.0484848	0.195934	0.093181	0.0424854	0.0911237		0.000497265	0.00350517	0.00124146	0.000665	0.00107692		0.885343	0.195418	1.54075	0.687529	0.515467		0.0501798	0.0540741	0.089509	0.10242	0.0612593
24	0.00106061	0.000612295	0.00085237	0.000618694	0.00109444		5.46992e-05	0.000287069	0.000895924	8.25e-05	5.07692e-05		0.00242022	0.00172644	0.0031434	0.00203	0.0028		0.00543034	0.00607269	0.00832144	0.00572466	0.0060868

## Sheet: Fig4 B)
Strain:	1) 8640	3) 11126
	2) 10752	4) 11588
	8640/10752	8640/10752	8640/10752	8640/10752	8640/10752		11126/11588	11126/11588	11126/11588	11126/11588	11126/11588
0	1	1	1	1	1		1	1	1	1	1
1	0.983371	0.716755	0.981833	1.11316	0.905318		0.860686	0.81251	0.799616	0.693468	0.889412
2	12.0102	20.3644	7.06861	1.70733	1.6108		0.400206	1.54005	0.516494	0.126967	0.686121
3	78.676	147.298	146.897	25.1229	5.6098		2.24926	6.19261	6.09239	4.35373	0.239873
4	84.6149	97.503	55.8986	75.0573	63.8878		8.4145	17.6434	3.61389	17.2134	6.71287
24	21.5572	19.3898	2.13292	0.951386	7.49932		0.460012	0.445685	0.284296	0.377747	0.354607

[truncated: 11 more sheets: Fig4 C), Fig4 D), Fig4 E), Fig4 F), Fig4 G), Fig5 A), Fig5 B), Fig5 C), Fig5 D), Fig5 E), Fig5 F)]
