# Supplementary material for: TisB enables antibiotic tolerance in Salmonella by preventing prophage induction through ATP depletion
Source: PLoS Pathog. 2025 Sep 22;21(9):e1013498. doi: 10.1371/journal.ppat.1013498 (PMC12626290; doi:10.1371/journal.ppat.1013498)
Supplement: S2 Data — (XLSX) [file ppat.1013498.s010.xlsx]

## Sheet: S1 A)
Strain:	1) 8640
	OD600 = 0.5						OD600 = 1.0						OD600 = 2.0						over-night
	103->10µl	103->10µl	103->10µl				103->10µl	103->10µl	103->10µl				103->10µl	103->10µl	103->10µl				103->10µl	103->10µl	103->10µl
t0	1.	1.	1.				1.	1.	1.				1.	1.	1.				3.	1.	1.
	58	41	30				63	78	55				109	86	86				194	106	127
	38	41	35				66	69	55				122	75	99				189	94	158
	48	28	27				55	85	51				120	83	88				182	109	126
Mittelwert	48	36.6667	30.6667				61.3333	77.3333	53.6667				117	81.3333	91				188.333	103	137
Standardab.	10	7.50555	4.04145				5.68624	8.02081	2.3094				7	5.68624	7				6.02771	7.93725	18.1934
CFU/ml	4800000	3666000	3066000				6133000	7733000	5366600				11700000	8133300	9100000				18833000	10300000	13700000
	102->10µl	101->10µl	102->10µl				102->10µl	102->10µl	102->10µl				103->10µl	102->10µl	102->10µl				103->10µl	103->10µl	103->10µl
t1	1.	1.	1.				1.	1.	1.				1.	1.	1.				3.	1.	1.
	40	17	12				70	25	13				33	118	107				79	34	99
	26	16	12				52	16	10				36	121	93				101	40	93
	25	23	11				65	16	11				27	134	85				97	49	105
Mittelwert	30.3333	18.6667	11.6667				62.3333	19	11.3333				32	124.333	95				92.3333	41	99
Standardab.	8.3865	3.78594	0.57735				9.29157	5.19615	1.52753				4.58258	8.5049	11.1355				11.7189	7.54983	6
CFU/ml	303300	18660	116600				623300	190000	113300				3200000	1243300	950000				18466000	4100000	9900000
	unverd.->10µl	unverd.->10µl	unverd.->10µl				unverd.->10µl	unverd.->10µl	unverd.->10µl				101->10µl	101->10µl	101->10µl				103->10µl	103->10µl	102->10µl
t2	1.	1.	1.				1.	1.	1.				1.	1.	1.				3.	1.	1.
		31	53				164	34	54				179	37	43				17	12	208
		29	50				197	43	41				176	41	39				18	10	205
		38	54				197	32	41				178	37	40				20	18	218
Mittelwert	#DIV/0!	32.6667	52.3333				186	36.3333	45.3333				177.667	38.3333	40.6667				18.3333	13.3333	210.333
Standardab.	#DIV/0!	4.72582	2.08167				19.0526	5.85947	7.50555				1.52753	2.3094	2.08167				1.52753	4.16333	6.80686
CFU/ml	4200	3266.6	5233.3				18600	3633	4533				177660	38330	40660				3666000	1333000	2103300
	unverd.->10µl	unverd.->10µl	unverd.->10µl				unverd.->10µl	unverd.->10µl	unverd.->10µl				101->10µl	unverd.->10µl	101->10µl				102->10µl	102->10µl	102->10µl
t3	1.	1.	1.				1.	1.	1.				1.	1.	1.				3.	1.	1.
	47	31	57				76	97	60				48	115	35				89	64	126
	41	37	52				71	113	51				51	101	35				100	59	126
	43	38	66				75	103	68				57	131	34				93	56	110
Mittelwert	43.6667	35.3333	58.3333				74	104.333	59.6667				52	115.667	34.6667				94	59.6667	120.667
Standardab.	3.05505	3.78594	7.0946				2.64575	8.0829	8.5049				4.58258	15.0111	0.57735				5.56776	4.04145	9.2376
CFU/ml	4366	3533	5833				7400	10433	5966.6				52000	11566	34666				1880000	596600	1206600
	unverd.->100µl	unverd.->100µl	unverd.->100µl				unverd.->10µl	unverd.->10µl	unverd.->10µl				unverd.->10µl		unverd.->10µl				102->10µl	102->10µl	102->10µl
t4	1.	1.	1.				1.	1.	1.				1.		1.				3.	1.	1.
	315	82	105				62	24	35				123		68				43	69	43
	212	113	61				60	17	38				122		77				51	49	52
	148	75	66				61	20	31				136		70				31	64	51
Mittelwert	225	90	77.3333				61	20.3333	34.6667				127		71.6667				41.6667	60.6667	48.6667
Standardab.	84.2556	20.2237	24.0901				1	3.51188	3.51188				7.81025		4.72582				10.0664	10.4083	4.93288
CFU/ml	2250	900	773.33				6100	2033	3466.6				12700		7166.6				820000	606600	486600
% survival
0	100	100	100				100	100	100				100	100	100				100	100	100
1	6.31	0.5	3.81				10.16	2.45	2.1				27.35	15.25	10.43				98.4	39.805	72.26
2	0.087	0.089	0.17				0.3	0.047	0.084				1.52	0.47	0.44				19.52	12.961	15.365
3	0.091	0.096	0.19				0.12	0.13	0.11				0.44	0.14	0.38				10	5.7765	8.795
4	0.047	0.024	0.025				0.099	0.026	0.064				0.11	0.07	0.078				4.36	5.87	3.551

## Sheet: S1 B)
Strain:	1) 8640
	OD = 0.5				OD = 1.0				OD = 2.0				over-night
LUM
1.	1053	1057	1038		329	332	320		518	580	588		191	194	209
2.	947	987	1009		204	234	219		372	361	391		164	177	184
3.	733	739	764		211	213	213		462	476	476
	105->10µl	104->10µl	104->10µl		104->10µl	104->10µl	104->10µl		105->10µl	104->10µl	105->10µl		105->10µl	105->10µl
		1.	1.			7.	5.			8.	6.			9.
	19	214	235		93	51	64		17	133	32		75	49
	28	220	235		84	52	70		25	128	24		74	44
	23	210	231		72	58	73		20	113	33		65	44
	23.3333	214.667	233.667		83	53.6667	69		20.6667	124.667	29.6667		71.3333	45.6667
	4.50925	5.03322	2.3094		10.5357	3.78594	4.58258		4.04145	10.4083	4.93288		5.50757	2.88675
	233300000	214660000	233660000		83000000	53660000	10000000		206600000	124660000	296600000		713300000	456600000
LUM/cell x 104
	8.99557	9.14004	6.37964		7.87952	8.1625	6.15459		5.44046	6.01102	3.17824		0.555166	0.766535

## Sheet: S1 C)
Strain:	1) 8640
	RFU (ECD-A)					with CCCP (15µM)
	OD = 0.5	OD = 1.0	OD = 2.0	over-night		OD = 0.5	OD = 1.0	OD = 2.0	over-night
1.	2277	1808	666	227		1668	1082	514	294
2.	2347	1596	693	300		2406	1381	678	398
3.	3213	2528	1291	461		389	332	459	373

## Sheet: S2 A)
Strain:	1) 8640	3) SB493
	2) 10752
	8640				10752				SB493
					103->10µl	103->10µl	103->10µl		103->10µl	103->10µl	103->10µl
	103->10µl	103->10µl	103->10µl		2.	2.	2.		3.	3.	3.
t0	1.	1.	1.		56	34	39		48	53	35
	46	68	39		42	35	33		49	61	41
	49	48	60		40	42	39		37	63	41
	42	60	59		46	37	37		44.6667	59	39
Mittelwert	45.6667	58.6667	52.6667		8.7178	4.3589	3.4641		6.65833	5.2915	3.4641
Standardab.	3.51188	10.0664	11.8462		4600000	3700000	3700000		4466000	5900000	3900000
CFU/ml	4566000	5866000	5266000
					102->10µl	102->10µl	102->10µl		102->10µl	102->10µl	102->10µl
	102->10µl	102->10µl	102->10µl		2.	2.	2.		3.	3.	3.
t1	1.	1.	1.		62	77	117		89	105	88
	61	62	121		60	76	103		76	90	89
	47	60	109		70	83	110		85	95	87
	46	58	112		64	78.6667	110		83.3333	96.6667	88
Mittelwert	51.3333	60	114		5.2915	3.78594	7		6.65833	7.63763	1
Standardab.	8.3865	2	6.245		640000	786600	1100000		833300	966600	880000
CFU/ml	513300	600000	1140000
					unverd.->10µl	unverd.->10µl	unverd.->10µl		unverd.->10µl	unverd.->10µl	unverd.->10µl
	101->10µl	101->10µl	101->10µl		2.	2.	2.		3.	3.	3.
t2	1.	1.	1.		50	88	90		43	101	28
	32	33	69		52	86	109		48	111	34
	42	32	69		49	74	94		45	105	30
	41	31	72		50.3333	82.6667	97.6667		45.3333	105.667	30.6667
Mittelwert	38.3333	32	70		1.52753	7.57188	10.0167		2.51661	5.03322	3.05505
Standardab.	5.50757	1	1.73205		5033	8266	9766		4533	10566	3066
CFU/ml	38330	32000	70000
					unverd.->100µl	unverd.->100µl	unverd.->100µl		unverd.->100µl	unverd.->100µl	unverd.->100µl
	unverd.->10µl	unverd.->10µl	unverd.->10µl		2.	2.	2.		3.	3.	3.
t3	1.	1.	1.		36	23	43		21	32	21
	218	38	50		37	27	43		23	30	20
	222	20	51		30	37	42		31	36	15
	210	40	53		34.3333	29	42.6667		25	32.6667	18.6667
Mittelwert	216.667	32.6667	51.3333		3.78594	7.2111	0.57735		5.2915	3.05505	3.21455
Standardab.	6.1101	11.0151	1.52753		343.3	290	426.6		250	326.6	186.6
CFU/ml	21666	32660	51330
					unverd.->100µl	unverd.->100µl	unverd.->100µl		unverd.->100µl	unverd.->100µl	unverd.->100µl
	101->10µl	101->10µl	101->10µl		2.	2.	2.		3.	3.	3.
t4	1.	1.	1.		4	9	11		4	12	2
	28	48	60		2	2	10		4	10	4
	30	48	72		5	5	8		1	9	7
	29	50	50		3.66667	5.33333	9.66667		3	10.3333	4.33333
Mittelwert	29	48.6667	60.6667		1.52753	3.51188	1.52753		1.73205	1.52753	2.51661
Standardab.	1	1.1547	11.0151		36.6	53.3	96.6		30	103.3	43.3
CFU/ml	29000	48660	60660
% survival
0	100	100	100		100	100	100		100	100	100
1	11.2418	10.2284	21.6483		13.913	21.2595	29.7297		18.6588	16.3831	22.5641
2	0.839466	0.545517	1.32928		0.109413	0.223405	0.263946		0.1015	0.179085	0.0786154
3	0.474507	0.556768	0.974744		0.00746304	0.00783784	0.0115297		0.00559785	0.00553559	0.00478462
4	0.635129	0.829526	1.15192		0.000795652	0.00144054	0.00261081		0.000671742	0.00175085	0.00111026

## Sheet: S2 B)
Strain:	1) SB494
	2) SB499
	103->10µl	103->10µl	103->10µl		103->10µl	103->10µl	103->10µl
t0	4.	4.	4.		5.	5.	5.
	31	41	41		41	56	58
	34	38	49		41	54	53
	41	56	53		49	46	47
Mittelwert	35.3333	45	47.6667		43.6667	52	52.6667
Standardab.	5.1316	9.64365	6.1101		4.6188	5.2915	5.50757
CFU/ml	3533000	4500000	4766000		4366000	5200000	5266000
	102->10µl	102->10µl	102->10µl		102->10µl	102->10µl	102->10µl
t1	4.	4.	4.		5.	5.	5.
	48	41	76		67	67	88
	50	50	81		52	70	86
	48	46	87		41	75	89
Mittelwert	48.6667	45.6667	81.3333		53.3333	70.6667	87.6667
Standardab.	1.1547	4.50925	5.50757		13.0512	4.04145	1.52753
CFU/ml	486600	456600	813300		533300	706600	876600
	101->10µl	101->10µl	101->10µl		101->10µl	101->10µl	101->10µl
t2	4.	4.	4.		5.	5.	5.
	22	21	45		23	45	50
	22	20	46		24	55	50
	34	16	30		30	43	40
Mittelwert	26	19	40.3333		25.6667	47.6667	46.6667
Standardab.	6.9282	2.64575	8.96289		3.78594	6.4291	5.7735
CFU/ml	26000	19000	40330		25660	47660	46660
	unverd.->10µl	101->10µl	101->10µl		101->10µl	101->10µl	101->10µl
t3	4.	4.	4.		5.	5.	5.
	212	73	36		38	45	58
	200	68	38		42	41	57
	233	74	48		40	38	68
Mittelwert	215	71.6667	40.6667		40	41.3333	61
Standardab.	16.7033	3.21455	6.4291		2	3.51188	6.08276
CFU/ml	21500	71660	40660		40000	41330	61000
	101->10µl	101->10µl	101->10µl		101->10µl	101->10µl	101->10µl
t4	4.	4.	4.		5.	5.	5.
	35	88	25		40	36	61
	36	89	39		41	36	65
	33	73	32		37	43	67
Mittelwert	34.6667	83.3333	32		39.3333	38.3333	64.3333
Standardab.	1.52753	8.96289	7		2.08167	4.04145	3.05505
CFU/ml	34660	83330	32000		39330	38330	64330
% survival
0	100	100	100		100	100	100
1	13.773	10.1467	17.0646		12.2148	13.5885	16.6464
2	0.735918	0.422222	0.846202		0.587723	0.916538	0.886062
3	0.608548	1.59244	0.853126		0.91617	0.794808	1.15837
4	0.981036	1.85178	0.671423		0.900825	0.737115	1.22161

## Sheet: S3 A)
Strain:	1) SB494	3) SB493
	2) SB499
t0	SB494					SB499					SB493
LUM
1.	351	323	325			291	323	320			316	329	329
2.	433	431	512			511	469	486			331	339	337
3.	153	149	156			148	143	159			197	185	189
4.	451	425	454			377	371	368			323	318	351
	SB494					SB499					SB493
	103->10µl	103->10µl	103->10µl	103->10µl		103->10µl	103->10µl	103->10µl	103->10µl		103->10µl	103->10µl	103->10µl	103->10µl
	67	65	47	141		93	57	40	142		66	45	53	125
	82	60	49	148		64	45	48	148		63	45	68	129
	77	53	63	156		76	42	59	150		57	61	69	134
Mittelwert	75.3333	59.3333	53	148.333		77.6667	48	49	146.667		62	50.3333	63.3333	129.333
CFU/ml	7533000	5933000	5300000	14833000		7766000	4800000	4900000	14666000		6200000	5033000	6333000	12933000
LUMxcell	88.411	154.615	227.799	59.7766		80.1786	203.611	242.449	50.7296		104.731	133.386	245.276	51.1353
Ratio	1	1	1	1		0.906884	1.31689	1.06431	0.848652		1.18459	0.862697	1.07672	0.85544
t2	SB494					SB499					SB493
LUM
1.	6552	6547	6664			7251	7011	7020			16984	17266	17065
2.	2658	2701	2655			2566	2558	2423			4886	4972	4843
3.	3814	3993	4134			4913	5193	4915			6308	6387	6328
4.	3031	3047	3111			2614	2666	2462			4049	4015	3936
	SB494					SB499					SB493
	103->10µl	103->10µl	103->10µl	103->10µl		103->10µl	103->10µl	103->10µl	103->10µl		103->10µl	103->10µl	103->10µl	103->10µl
	80	65	47	141		75	57	40	142		77	45	53	125
	85	60	49	148		82	45	48	148		72	45	68	129
	78	53	63	156		81	42	59	150		60	61	69	134
Mittelwert	81	59.3333	53	148.333		79.3333	48	49	146.667		69.6667	50.3333	63.3333	129.333
CFU/ml	8100000	5933000	5300000	14833000		7933000	4800000	4900000	14666000		6966000	5033000	6333000	12933000
LUMxcell	1626.58	900.5	1502.01	412.998		1788.48	1048.19	2043.67	351.925		4911	1947.28	2002.53	618.573
Ratio	1	1	1	1		1.09953	1.16401	1.36062	0.852123		3.01921	2.16244	1.33323	1.49776

## Sheet: S3 B)
Strain:	1) 11126
	2) 11588
t0	11126					11588
LUM
1.	537	538	552			660	634	685
2.	531	526	563			711	650	708
3.	252	249	242			346	302	340
	11126					11588
	103->10µl	103->10µl	103->10µl			103->10µl	103->10µl	103->10µl
	53	47	32			53	46	30
	54	50	36			54	59	34
	63	63	40			63	60	41
Mittelwert	56.6667	53.3333	36			56.6667	55	35
CFU/ml	5666000	5333000	3600000			5666000	5500000	3500000
LUMxcell	191.434	202.513	137.593			213.969	250.788	188.19
Ratio	1	1	1			1.11772	1.23838	1.36774
t2	11126					11588
LUM
1.	2162	2245	2275			4880	5023	4973
2.	2470	2467	2466			4599	4607	4671
3.	1474	1498	1482			2935	2864	2902
	11126					11588
	103->10µl	103->10µl	103->10µl			103->10µl	103->10µl	103->10µl
	53	47	32			64	46	30
	54	50	36			64	59	34
	63	63	40			57	60	41
Mittelwert	56.6667	53.3333	36			61.6667	55	35
CFU/ml	5666000	5333000	3600000			6166000	5500000	3500000
LUMxcell	786.21	925.433	824.815			1608.39	1682.06	1657.33
Ratio	1	1	1			2.04575	1.81759	2.00934

## Sheet: S3 C)
Strain:	1) 8640	3) 11126
	2) 10752	4) 11588
	1. Experiment
	CT-Werte
	8640 t0	10752 t0	11126 t0	11588 t0	8640 t2	10752 t2	11126 t2	11588 t2	8640 t2r2	10752 t2r2	11126 t2r2	1158 t2r2
	tisB
	15.959	37.11	16.675	undetermined	12.293	35.381	13.355	undetermined	12.862	undetermined	12.471	34.901
	15.531	33.344	16.743	34.093	12.319	33.173	13.337	undetermined	12.712	33.95	12.439	33.776
	trpA				trpA				trpA
	19.711	20.92	20.873	19.939	24.234	25.006	25.366	24.94	23.385	26.888	24.955	24.239
	19.856	20.948	21.073	19.959	24.276	25.234	25.507	25.158	23.733	27.257	25.007	24.221
	CT (Durchschnitt)
	8640 t0	10752 t0	11126 t0	11588 t0	8640 t2	10752 t2	11126 t2	11588 t2	8640 t2r2	10752 t2r2	11126 t2r2	1158 t2r2
	tisB
	15.745	35.227	16.709	34.093	12.306	34.277	13.346	#DIV/0!	12.787	33.95	12.455	34.3385
	trpA				trpA				trpA
	19.7835	20.934	20.973	19.949	24.255	25.12	25.4365	25.049	23.559	27.0725	24.981	24.23
	Norm. to trpA (ΔCT) -> Durchschnitt
	8640 t0	10752 t0	11126 t0	11588 t0	8640 t2	10752 t2	11126 t2	11588 t2	8640 t2r2	10752 t2r2	11126 t2r2	1158 t2r2
	tisB
	-4.0385	14.293	-4.264	14.144	-11.949	9.157	-12.0905	#DIV/0!	-10.772	6.8775	-12.526	10.1085
	ΔΔCt (cntrl - t2r2)
	8640 t2	10752 t2	11126 t2	11588 t2	8640 t2r2	10752 t2r2	11126 t2r2	1158 t2r2
	tisB
	7.9105	5.136	7.8265	#DIV/0!	6.7335	7.4155	8.262	4.0355
	2^-ΔΔCt (Durchsnitt)
	8640 t2	10752 t2	11126 t2	11588 t2	8640 t2r2	10752 t2r2	11126 t2r2	1158 t2r2
	240.601	35.1633	226.992	#DIV/0!	106.411	170.721	306.98	16.3986
	2. Experiment
	CT-Werte											CT-Werte
	11126 Cntrl				11126 t2 r2				11588 t2 r2			8640 Cntrl				8640 t2 r2				10752 t2 r2
	tisB				tisB				tisB			tisB				tisB				tisB
	19.58				15.044				36.969			19.69				14.56				33.41
	19.498				15.155				34.162			19.647				14.659				33.101
	trpA				trpA				trpA			trpA				trpA				trpA
	20.803				24.856				25.169			20.742				23.681				25.519
	20.774				24.788				24.912			20.685				23.773				25.44
	CT (Durchschnitt)											CT (Durchschnitt)
	11126 Cntrl				11126 t2 r2				11588 t2 r2			8640 Cntrl				8640 t2 r2				10752 t2 r2
	tisB				tisB				tisB			tisB				tisB				tisB
	19.539	#DIV/0!	#DIV/0!	#DIV/0!	15.0995	#DIV/0!	#DIV/0!	#DIV/0!	35.5655			19.6685	#DIV/0!	#DIV/0!	#DIV/0!	14.6095	#DIV/0!	#DIV/0!	#DIV/0!	33.2555
	trpA				trpA				trpA			trpA				trpA				trpA
	20.7885				24.822				25.0405			20.7135				23.727				25.4795
	Norm. to trpA (ΔCT) -> Durchschnitt											Norm. to trpA (ΔCT) -> Durchschnitt
	11126 Cntrl				11126 t2 r2				11588 t2 r2			8640 Cntrl				8640 t2 r2				10752 t2 r2
	tisB				tisB				tisB			tisB				tisB				tisB
	-1.2495	#DIV/0!	#DIV/0!	#DIV/0!	-9.7225	#DIV/0!	#DIV/0!	#DIV/0!	10.525			-1.045	#DIV/0!	#DIV/0!	#DIV/0!	-9.1175	#DIV/0!	#DIV/0!	#DIV/0!	7.776
	ΔΔCt (cntrl - t2r2)											ΔΔCt (cntrl - t2r2)
	8640 t2 r2				10752 t2 r2							8640 t2 r2				10752 t2 r2
	tisB				tisB							tisB				tisB
	8.473	#DIV/0!	#DIV/0!	#DIV/0!	-11.7745							8.0725	#DIV/0!	#DIV/0!	#DIV/0!	-8.821
	2^-ΔΔCt (Durchsnitt)											2^-ΔΔCt (Durchsnitt)
	Ratio (Cntrl/t2r2)		(wenn größer 1, dann stärkere Induktion in CIP)									Ratio (Cntrl/t2r2)		(wenn größer 1, dann stärkere Induktion in CIP)
	8640 t2 r2				10752 t2 r2							8640 t2 r2				10752 t2 r2
	tisB				tisB							tisB				tisB
	355.326	#DIV/0!	#DIV/0!	#DIV/0!	0.000285445							269.194	#DIV/0!	#DIV/0!	#DIV/0!	0.00221113
	3. Experiment
	CT-Werte
	8640 t0	10752 t0	11126 t0	11588 t0	8640 t2	10752 t2	11126 t2	11588 t2	8640 t2r2	10752 t2r2	11126 t2r2	1158 t2r2
	tisB
	16.299	undetermined	16.522	undetermined	12.208	31.959	12.921	30.213	11.718	22.481	12.732	22.438
	16.265	37.142	16.641	indetermined	12.477	31.946	13.003	31.149	11.587	22.541	12.782	22.555
	trpA				trpA				trpA
	20.959	21.373	21.633	21.411	24.708	26.202	24.863	25.49	23.101	24.377	25.147	26.313
	20.971	21.547	21.651	21.374	24.508	26.251	24.91	25.366	23.095	24.36	25.137	26.37
	CT (Durchschnitt)
	8640 t0	10752 t0	11126 t0	11588 t0	8640 t2	10752 t2	11126 t2	11588 t2	8640 t2r2	10752 t2r2	11126 t2r2	1158 t2r2
	tisB
	16.282	37.142	16.5815	#DIV/0!	12.3425	31.9525	12.962	30.681	11.6525	22.511	12.757	22.4965
	trpA				trpA				trpA
	20.965	21.46	21.642	21.3925	24.608	26.2265	24.8865	25.428	23.098	24.3685	25.142	26.3415
	Norm. to trpA (ΔCT) -> Durchschnitt
	8640 t0	10752 t0	11126 t0	11588 t0	8640 t2	10752 t2	11126 t2	11588 t2	8640 t2r2	10752 t2r2	11126 t2r2	1158 t2r2
	tisB
	-4.683	15.682	-5.0605	#DIV/0!	-12.2655	5.726	-11.9245	5.253	-11.4455	-1.8575	-12.385	-3.845
	ΔΔCt (cntrl - t2r2)
	8640 t2	10752 t2	11126 t2	11588 t2	8640 t2r2	10752 t2r2	11126 t2r2	1158 t2r2
	tisB
	7.5825	9.956	6.864	#DIV/0!	6.7625	17.5395	7.3245	#DIV/0!
	2^-ΔΔCt (Durchsnitt)
	8640 t2	10752 t2	11126 t2	11588 t2	8640 t2r2	10752 t2r2	11126 t2r2	1158 t2r2
	191.673	993.241	116.485	#DIV/0!	108.571	190509	160.285	#DIV/0!
	4. Experiment
	CT-Werte
	8640 t0	10752 t0	11126 t0	11588 t0	8640 t2	10752 t2	11126 t2	11588 t2	8640 t2r2	10752 t2r2	11126 t2r2	1158 t2r2
	tisB
	17.741	x	18.453	x	14.126	x	14.466	x	15.057	35.48	14.756	35.495
	18.489	x	18.513	36.276	14.025	x	14.481	x	15.069	36.996	14.75	35.322
	trpA				trpA				trpA
	19.92	20.382	20.349	20.879	23.499	23.81	23.091	22.751	23.075	23.528	24.379	22.756
	19.935	20.431	20.343	21.085	23.024	23.472	23.315	22.81	23.077	23.284	24.184	22.821
	CT (Durchschnitt)
	8640 t0	10752 t0	11126 t0	11588 t0	8640 t2	10752 t2	11126 t2	11588 t2	8640 t2r2	10752 t2r2	11126 t2r2	1158 t2r2
	tisB
	18.115	#DIV/0!	18.483	36.276	14.0755	#DIV/0!	14.4735	#DIV/0!	15.063	36.238	14.753	35.4085
	trpA				trpA				trpA
	19.9275	20.4065	20.346	20.982	23.2615	23.641	23.203	22.7805	23.076	23.406	24.2815	22.7885
	Norm. to trpA (ΔCT) -> Durchschnitt
	8640 t0	10752 t0	11126 t0	11588 t0	8640 t2	10752 t2	11126 t2	11588 t2	8640 t2r2	10752 t2r2	11126 t2r2	1158 t2r2
	tisB
	-1.8125	#DIV/0!	-1.863	15.294	-9.186	#DIV/0!	-8.7295	#DIV/0!	-8.013	12.832	-9.5285	12.62
	ΔΔCt (cntrl - t2r2)
	8640 t2	10752 t2	11126 t2	11588 t2	8640 t2r2	10752 t2r2	11126 t2r2	1158 t2r2
	tisB
	7.3735	#DIV/0!	6.8665	#DIV/0!	6.2005	#DIV/0!	7.6655	2.674
	2^-ΔΔCt (Durchsnitt)
	8640 t2	10752 t2	11126 t2	11588 t2	8640 t2r2	10752 t2r2	11126 t2r2	1158 t2r2
	165.823	#DIV/0!	116.687	#DIV/0!	73.5422	#DIV/0!	203.023	6.38196

## Sheet: S4
Strain:	1) SB22
	2) SB536
				1. Experiment						2. Experiment						3. Experiment
				mean (RFU)	8640 cntrl	10752 cntrl	8640 gfp	10752 gfp		mean (RFU)	8640 cntrl	10752 cntrl	8640 gfp	10752 gfp		mean (RFU)	8640 cntrl	10752 cntrl	8640 gfp	10752 gfp
				t0	147	160	11000	10000		t0	98.6	88.5	7194	11400		t0	179	305	10800	9319
				t2	766	1237	55400	86500		t2	705	688	53500	63600		t2	907	746	61200	72200
				t2r2	629	1372	41900	75500		t2r2	814	1913	40700	62000		t2r2	997	2008	41400	44900
				netto mean						netto mean						netto mean
				t0			10853	9840		t0			7095.4	11311.5		t0			10621	9014
				t2			54634	85263		t2			52795	62912		t2			60293	71454
				t2r2			41271	74128		t2r2			39886	60087		t2r2			40403	42892

## Sheet: S5 A)
Stran:	1) 8640
	2) 11126
	8640
	103->10µl	103->10µl	103->10µl
t0	1.	1.	1.		3.	3.	3.
	99	94	74		90	99	83
	90	93	84		91	98	83
	96	85	82		103	107	86
Mittelwert	95	90.6667	80		94.6667	101.333	84
Standardab.	4.58258	4.93288	5.2915		7.23418	4.93288	1.73205
CFU/ml	9500000	9066000	8000000		9466000	10133000	8400000
	103->10µl	103->10µl	103->10µl
t0,5	1.	1.	1.		3.	3.	3.
	51	37	31		47	28	47
	46	44	47		47	38	42
	38	56	38		55	40	43
Mittelwert	45	45.6667	38.6667		49.6667	35.3333	44
Standardab.	6.55744	9.60902	8.02081		4.6188	6.4291	2.64575
CFU/ml	4500000	4566000	3866000		4966000	3533000	4400000
	103->10µl	103->10µl	103->10µl
t1	1.		1.		3.		3.
	26	12	39		32	13	43
	26	20	29		30	13	48
	26	20	37		17	10	52
Mittelwert	26	17.3333	35		26.3333	12	47.6667
Standardab.	0	4.6188	5.2915		8.14453	1.73205	4.50925
CFU/ml	2600000	2600000	3500000		2633000	1200000	4766000
	102->10µl	102->10µl	103->10µl		103->10µl
t1,5	1.	1.	1.		3.	3.	3.
	111	91	23		16	109	31
	117	95	15		17	107	38
	108	80	19		27	105	25
Mittelwert	112	88.6667	19		20	107	31.3333
Standardab.	4.58258	7.76745	4		6.08276	2	6.50641
CFU/ml	1120000	886600	1900000		2000000	1070000	3133000
	102->10µl	102->10µl	102->10µl
t2	1.	1.	1.		3.	3.	3.
	41	33	51		76	22	88
	28	41	59		75	21	107
	39	32	64		89	25	95
Mittelwert	36	35.3333	58		80	22.6667	96.6667
Standardab.	7	4.93288	6.55744		7.81025	2.08167	9.60902
CFU/ml	360000	353300	580000		800000	226600	966600
	101->10µl	102->10µl	102->10µl		101->10µl	101->10µl	101->10µl
t3	1.	1.	1.		3.	3.	3.
	102	32	22		53	56	44
	91	30	22		55	52	58
	81	35	23		57	64	66
Mittelwert	91.3333	32.3333	22.3333		55	57.3333	56
Standardab.	10.504	2.51661	0.57735		2	6.1101	11.1355
CFU/ml	91330	323300	223300		55000	57330	56000
	101->10µl	101->10µl	101->10µl
t4	1.	1.	1.		3.	3.	3.
	32	127	50		25	45	22
	28	121	61		25	34	22
	29	125	57		27	31	16
Mittelwert	29.6667	124.333	56		25.6667	36.6667	20
Standardab.	2.08167	3.05505	5.56776		1.1547	7.37111	3.4641
CFU/ml	29660	124330	56000		25660	36660	20000
	unverd.->100µl	unverd.->100µl	unverd.->100µl
t24	1.	1.	1.		3.	3.	3.
	6	46	24		4	5	12
	7	34	26		1	4	15
	4	30	27		2	4	10
Mittelwert	5.66667	36.6667	25.6667		2.33333	4.33333	12.3333
Standardab.	1.52753	8.32666	1.52753		1.52753	0.57735	2.51661
CFU/ml	56.6	366.6	256.6		23.3	43.3	123.3
%Survival
	1.	1.	1.		3.	3.	3.
0	100	100	100		100	100	100
0.5	47.3684	50.364	48.325		52.4614	34.8663	52.381
1	27.3684	28.6786	43.75		27.8153	11.8425	56.7381
1.5	11.7895	9.7794	23.75		21.1282	10.5596	37.2976
2	3.78947	3.89698	7.25		8.4513	2.23626	11.5071
3	0.961368	3.56607	2.79125		0.581027	0.565775	0.666667
4	0.312211	1.37139	0.7		0.271075	0.361788	0.238095
24	0.000595789	0.00404368	0.0032075		0.000246144	0.000427317	0.00146786

[truncated: 2 more sheets: S5 B), S6]
